# Supplementary material for: Trade and foreign fishing mediate global marine nutrient supply
Source: Proc Natl Acad Sci U S A. 2022 May 23;119(22):e2120817119. doi: 10.1073/pnas.2120817119 (PMC9295801; doi:10.1073/pnas.2120817119)
Supplement: Supplementary File [file pnas.2120817119.sd01.xlsx]

## Sheet: Data S1A
Supplementary Material for 'Trade and foreign fishing mediate global marine nutrient supply'
Data S1A. Percentage of animal sourced protein from fish
Country	Animal protein consumed (g per capita per day)	Fish protein consumed (g per capita per day)	Proportion of animal protein from fish	Source of Data	Year of Data	Marine/Freshwater
Solomon Is.	16.94	11.32	0.668241	https://www.fao.org/faostat/en/	2015	Marine
Maldives	65.67	43.56	0.663317	https://www.fao.org/faostat/en/	2015	Marine
Kiribati	36.98	23.91	0.646566	https://www.fao.org/faostat/en/	2015	Marine
Comoros	12.2	6.9	0.562	http://www.fao.org/fishery/docs/CDrom/CD_yearbook_2007/root/food_balance/section2.pdf	2005	All fish, not just marine
Sao Tome	16.74	8.95	0.534648	https://www.fao.org/faostat/en/	2015	Marine
Eq. Guinea	15	7.8	0.517	http://www.fao.org/fishery/docs/CDrom/CD_yearbook_2007/root/food_balance/section2.pdf	2005	All fish, not just marine
Sierra Leone	14.1	7.24	0.513475	https://www.fao.org/faostat/en/	2015	Marine
Seychelles	40.3	19.4	0.48	http://www.fao.org/fishery/docs/CDrom/CD_yearbook_2007/root/food_balance/section2.pdf	2005	All fish, not just marine
Sri Lanka	17.51	7.93	0.452884	https://www.fao.org/faostat/en/	2015	Marine
Gambia	15.8	6.84	0.432911	https://www.fao.org/faostat/en/	2015	Marine
Ghana	14.95	6.35	0.424749	https://www.fao.org/faostat/en/	2015	Marine
Congo DR	3.8	1.6	0.408	http://www.fao.org/fishery/docs/CDrom/CD_yearbook_2007/root/food_balance/section2.pdf	2005	All fish, not just marine
Greenland			0.396	https://www.fao.org/faostat/en/	2015	Marine
Tuvalu	34.6	13.3	0.386	http://www.fao.org/fishery/docs/CDrom/CD_yearbook_2007/root/food_balance/section2.pdf	2005	All fish, not just marine
Micronesia	38.3	13.9	0.364	http://www.fao.org/fishery/docs/CDrom/CD_yearbook_2007/root/food_balance/section2.pdf	2005	All fish, not just marine
Ivory Coast	13.62	4.93	0.361968	https://www.fao.org/faostat/en/	2015	Marine
Cameroon	12.77	4.49	0.351605	https://www.fao.org/faostat/en/	2015	Marine
Angola	18.13	6.33	0.349145	https://www.fao.org/faostat/en/	2015	Marine
Indonesia	19.58	6.37	0.325332	https://www.fao.org/faostat/en/	2015	Marine
Senegal	12.54	4.04	0.322169	https://www.fao.org/faostat/en/	2015	Marine
Fiji	29.79	9.11	0.305807	https://www.fao.org/faostat/en/	2015	Marine
Vanuatu	26.6	8.11	0.304887	https://www.fao.org/faostat/en/	2015	Marine
Malaysia	43.73	12	0.274411	https://www.fao.org/faostat/en/	2015	Marine
Japan	47.31	12.79	0.270345	https://www.fao.org/faostat/en/	2015	Marine
Nigeria	7.9	2.04	0.258228	https://www.fao.org/faostat/en/	2015	Marine
Mozambique	8.95	2.27	0.253631	https://www.fao.org/faostat/en/	2015	Marine
Philippines	24.23	5.64	0.232769	https://www.fao.org/faostat/en/	2015	Marine
Morocco	27.21	6.26	0.230062	https://www.fao.org/faostat/en/	2015	Marine
Guinea	11.28	2.58	0.228723	https://www.fao.org/faostat/en/	2015	Marine
S Korea	10.59	2.36	0.222852	https://www.fao.org/faostat/en/	2015	Marine
Dominica	43.05	9.27	0.215331	https://www.fao.org/faostat/en/	2015	Marine
Barbados	51.87	11.15	0.21496	https://www.fao.org/faostat/en/	2015	Marine
Samoa	52.78	11.3	0.214096	https://www.fao.org/faostat/en/	2015	Marine
Antigua Barb.	53.68	11.48	0.21386	https://www.fao.org/faostat/en/	2015	Marine
Togo	9.66	2.01	0.208075	https://www.fao.org/faostat/en/	2015	Marine
Grenada	42.2	8.67	0.20545	https://www.fao.org/faostat/en/	2015	Marine
Iceland	99.42	20.4	0.20519	https://www.fao.org/faostat/en/	2015	Marine
Peru	28.55	5.82	0.203853	https://www.fao.org/faostat/en/	2015	Marine
N Korea	10.39	2.11	0.20308	https://www.fao.org/faostat/en/	2015	Marine
Congo R	26.2	5.17	0.197328	https://www.fao.org/faostat/en/	2015	Marine
Benin	16.34	3.01	0.184211	https://www.fao.org/faostat/en/	2015	Marine
Rwanda	8.65	1.51	0.174566	https://www.fao.org/faostat/en/	2015	Marine
Gabon	43.24	7.22	0.166975	https://www.fao.org/faostat/en/	2015	Marine
Burkina Faso	11.45	1.9	0.165939	https://www.fao.org/faostat/en/	2015	Marine
Oman	43.36	7.02	0.1619	https://www.fao.org/faostat/en/	2015	Marine
Jamaica	35.34	5.65	0.159875	https://www.fao.org/faostat/en/	2015	Marine
Liberia	10.71	1.65	0.154062	https://www.fao.org/faostat/en/	2015	Marine
Mauritius	38.92	5.96	0.153135	https://www.fao.org/faostat/en/	2015	Marine
St Lucia	53.17	8.05	0.151401	https://www.fao.org/faostat/en/	2015	Marine
Myanmar	42.73	6.37	0.149076	https://www.fao.org/faostat/en/	2015	Marine
Haiti	9.73	1.44	0.147996	https://www.fao.org/faostat/en/	2015	Marine
Tonga	67.5	9.7	0.144	http://www.fao.org/fishery/docs/CDrom/CD_yearbook_2007/root/food_balance/section2.pdf	2005	All fish, not just marine
Portugal	70.49	10.13	0.143708	https://www.fao.org/faostat/en/	2015	Marine
Norway	65.11	9.26	0.142221	https://www.fao.org/faostat/en/	2015	Marine
PNG	39.5	5.5	0.139	http://www.fao.org/fishery/docs/CDrom/CD_yearbook_2007/root/food_balance/section2.pdf	2005	All fish, not just marine
Cambodia	18.56	2.54	0.136853	https://www.fao.org/faostat/en/	2015	Marine
Bermuda	90.79	12.18	0.134156	https://www.fao.org/faostat/en/	2015	Marine
Thailand	24.57	3.23	0.131461	https://www.fao.org/faostat/en/	2015	Marine
St Kitts Nev	46.6	6.09	0.130687	https://www.fao.org/faostat/en/	2015	Marine
Suriname	26.04	3.39	0.130184	https://www.fao.org/faostat/en/	2015	Marine
Brunei	93.41	12.04	0.128894	https://www.fao.org/faostat/en/	2015	Marine
Trinidad Tob	42.76	5.44	0.127222	https://www.fao.org/faostat/en/	2015	Marine
Spain	63.81	8.09	0.126783	https://www.fao.org/faostat/en/	2015	Marine
Cape Verde	25.88	3.26	0.125966	https://www.fao.org/faostat/en/	2015	Marine
Namibia	22.16	2.72	0.122744	https://www.fao.org/faostat/en/	2015	Marine
Yemen	12.22	1.48	0.121113	https://www.fao.org/faostat/en/	2015	Marine
Latvia	52.55	6.17	0.117412	https://www.fao.org/faostat/en/	2015	Marine
Zambia	11.62	1.34	0.115318	https://www.fao.org/faostat/en/	2015	Marine
Guyana	39.38	4.48	0.113763	https://www.fao.org/faostat/en/	2015	Marine
Egypt	24.61	2.79	0.113369	https://www.fao.org/faostat/en/	2015	Marine
Lithuania	73.22	8.24	0.112538	https://www.fao.org/faostat/en/	2015	Marine
Bahamas	44.91	5.01	0.111556	https://www.fao.org/faostat/en/	2015	Marine
Denmark	66.48	7.36	0.11071	https://www.fao.org/faostat/en/	2015	Marine
Libya	27	2.9	0.106	http://www.fao.org/fishery/docs/CDrom/CD_yearbook_2007/root/food_balance/section2.pdf	2005	All fish, not just marine
Tunisia	29.86	3.15	0.105492	https://www.fao.org/faostat/en/	2015	Marine
Malta	62.61	6.5	0.103817	https://www.fao.org/faostat/en/	2015	Marine
E. Timor	16.4	1.69	0.103049	https://www.fao.org/faostat/en/	2015	Marine
St Vincent	49.36	5.07	0.102715	https://www.fao.org/faostat/en/	2015	Marine
UAE	46.4	4.51	0.0971983	https://www.fao.org/faostat/en/	2015	Marine
Vietnam	37.15	3.42	0.0920592	https://www.fao.org/faostat/en/	2015	Marine
Poland	53.84	4.95	0.0919391	https://www.fao.org/faostat/en/	2015	Marine
New Zealand	51.87	4.74	0.0913823	https://www.fao.org/faostat/en/	2015	Marine
Djibouti	15.36	1.38	0.0898438	https://www.fao.org/faostat/en/	2015	Marine
Russia	54.39	4.8	0.0882515	https://www.fao.org/faostat/en/	2015	Marine
Madagascar	9.09	0.8	0.0880088	https://www.fao.org/faostat/en/	2015	Marine
Panama	42.98	3.77	0.0877152	https://www.fao.org/faostat/en/	2015	Marine
New Caledonia	87.03	7.31	0.083994	https://www.fao.org/faostat/en/	2015	Marine
Belize	26.26	2.13	0.081112	https://www.fao.org/faostat/en/	2015	Marine
France	69.02	5.53	0.0801217	https://www.fao.org/faostat/en/	2015	Marine
Bangladesh	11.33	0.9	0.0794351	https://www.fao.org/faostat/en/	2015	Marine
Netherlands	70.5	5.44	0.0771631	https://www.fao.org/faostat/en/	2015	Marine
Italy	56.89	4.38	0.0769907	https://www.fao.org/faostat/en/	2015	Marine
Lebanon	21.14	1.55	0.0733207	https://www.fao.org/faostat/en/	2015	Marine
El Salvador	26.59	1.86	0.0699511	https://www.fao.org/faostat/en/	2015	Marine
Ireland	69.9	4.87	0.069671	https://www.fao.org/faostat/en/	2015	Marine
Belgium	57.84	3.99	0.0689834	https://www.fao.org/faostat/en/	2015	Marine
Croatia	50.64	3.49	0.0689179	https://www.fao.org/faostat/en/	2015	Marine
Belarus	51.95	3.47	0.066795	https://www.fao.org/faostat/en/	2015	Marine
Luxembourg	69.11	4.57	0.0661265	https://www.fao.org/faostat/en/	2015	Marine
Nauru	20.5	1.3	0.065	http://www.fao.org/fishery/docs/CDrom/CD_yearbook_2007/root/food_balance/section2.pdf	2005	All fish, not just marine
Finland	73.57	4.76	0.0647003	https://www.fao.org/faostat/en/	2015	Marine
Taiwan	46.51	2.97	0.0638572	https://www.fao.org/faostat/en/	2015	Marine
Cyprus	43.11	2.72	0.0630944	https://www.fao.org/faostat/en/	2015	Marine
Slovakia	32.79	2.06	0.062824	https://www.fao.org/faostat/en/	2015	Marine
Dominican Rep	31.78	1.99	0.062618	https://www.fao.org/faostat/en/	2015	Marine
Swaziland	18.42	1.15	0.0624321	https://www.fao.org/faostat/en/	2015	Marine
Venezuela	30.43	1.87	0.0614525	https://www.fao.org/faostat/en/	2015	Marine
UK	58.49	3.58	0.061207	https://www.fao.org/faostat/en/	2015	Marine
Sweden	71.11	4.32	0.0607509	https://www.fao.org/faostat/en/	2015	Marine
Iran	23.5	1.4	0.0595745	https://www.fao.org/faostat/en/	2015	Marine
Moldova	29.48	1.75	0.0593623	https://www.fao.org/faostat/en/	2015	Marine
Mexico	43.3	2.45	0.056582	https://www.fao.org/faostat/en/	2015	Marine
Ecuador	32.83	1.81	0.0551325	https://www.fao.org/faostat/en/	2015	Marine
Galapagos Is.	32.83	1.81	0.0551325	https://www.fao.org/faostat/en/	2015	Marine
Nicaragua	21.28	1.17	0.0549812	https://www.fao.org/faostat/en/	2015	Marine
Greece	55.57	3.03	0.0545258	https://www.fao.org/faostat/en/	2015	Marine
Jordan	23.75	1.27	0.0534737	https://www.fao.org/faostat/en/	2015	Marine
Costa Rica	43.66	2.29	0.0524508	https://www.fao.org/faostat/en/	2015	Marine
Chile	44.65	2.34	0.0524076	https://www.fao.org/faostat/en/	2015	Marine
Canada	54.86	2.86	0.0521327	https://www.fao.org/faostat/en/	2015	Marine
Ukraine	37.1	1.92	0.051752	https://www.fao.org/faostat/en/	2015	Marine
Georgia	28.81	1.48	0.0513711	https://www.fao.org/faostat/en/	2015	Marine
Mauritania	28.93	1.38	0.0477013	https://www.fao.org/faostat/en/	2015	Marine
Saudi Arabia	38.93	1.8	0.0462368	https://www.fao.org/faostat/en/	2015	Marine
S. Africa	35.45	1.63	0.0459803	https://www.fao.org/faostat/en/	2015	Marine
Algeria	26.56	1.22	0.0459337	https://www.fao.org/faostat/en/	2015	Marine
Kuwait	48.53	2.2	0.0453328	https://www.fao.org/faostat/en/	2015	Marine
China	39.85	1.78	0.0446675	https://www.fao.org/faostat/en/	2015	Marine
Australia	73.33	3.26	0.0444566	https://www.fao.org/faostat/en/	2015	Marine
Uruguay	46.73	1.98	0.0423711	https://www.fao.org/faostat/en/	2015	Marine
Eritrea	5.1	0.5	0.042	http://www.fao.org/fishery/docs/CDrom/CD_yearbook_2007/root/food_balance/section2.pdf	2005	All fish, not just marine
Germany	62.48	2.58	0.0412932	https://www.fao.org/faostat/en/	2015	Marine
Macedonia	33.04	1.33	0.0402542	https://www.fao.org/faostat/en/	2015	Marine
Tanzania	10.66	0.42	0.0393996	https://www.fao.org/faostat/en/	2015	Marine
Zimbabwe	11.45	0.45	0.0393013	https://www.fao.org/faostat/en/	2015	Marine
Israel	69.66	2.73	0.0391904	https://www.fao.org/faostat/en/	2015	Marine
Austria	64.48	2.43	0.0376861	https://www.fao.org/faostat/en/	2015	Marine
Switzerland	60.79	2.08	0.0342162	https://www.fao.org/faostat/en/	2015	Marine
Bulgaria	39.58	1.35	0.0341081	https://www.fao.org/faostat/en/	2015	Marine
Estonia	60.32	2.03	0.0336538	https://www.fao.org/faostat/en/	2015	Marine
Czech Rep	51.53	1.73	0.0335727	https://www.fao.org/faostat/en/	2015	Marine
Guinea-Bissau	9.58	0.32	0.0334029	https://www.fao.org/faostat/en/	2015	Marine
Mali	20.55	0.68	0.03309	https://www.fao.org/faostat/en/	2015	Marine
Botswana	31.62	1.04	0.0328906	https://www.fao.org/faostat/en/	2015	Marine
Bosnia & Herz	34.77	1.13	0.0324993	https://www.fao.org/faostat/en/	2015	Marine
India	13.54	0.43	0.0317578	https://www.fao.org/faostat/en/	2015	Marine
USA	72.14	2.29	0.0317438	https://www.fao.org/faostat/en/	2015	Marine
Slovenia	52.43	1.62	0.0308983	https://www.fao.org/faostat/en/	2015	Marine
Syria	22.1	0.7	0.03	http://www.fao.org/fishery/docs/CDrom/CD_yearbook_2007/root/food_balance/section2.pdf	2005	All fish, not just marine
Cuba	30.43	0.91	0.0299047	https://www.fao.org/faostat/en/	2015	Marine
Colombia	36.6	1.09	0.0297814	https://www.fao.org/faostat/en/	2015	Marine
Montenegro	63.29	1.85	0.0292305	https://www.fao.org/faostat/en/	2015	Marine
Turkey	35.84	1.04	0.0290179	https://www.fao.org/faostat/en/	2015	Marine
Somalia	30.6	0.9	0.028	http://www.fao.org/fishery/docs/CDrom/CD_yearbook_2007/root/food_balance/section2.pdf	2005	All fish, not just marine
Serbia	40.05	1.06	0.0264669	https://www.fao.org/faostat/en/	2015	Marine
CAR	19.98	0.52	0.026026	https://www.fao.org/faostat/en/	2015	Marine
Lesotho	12.03	0.3	0.0249377	https://www.fao.org/faostat/en/	2015	Marine
Guatemala	21.43	0.53	0.0247317	https://www.fao.org/faostat/en/	2015	Marine
Argentina	68.37	1.53	0.0223782	https://www.fao.org/faostat/en/	2015	Marine
Romania	53.5	1.07	0.02	https://www.fao.org/faostat/en/	2015	Marine
Hungary	47.06	0.84	0.0178496	https://www.fao.org/faostat/en/	2015	Marine
Iraq	12.03	0.21	0.0174564	https://www.fao.org/faostat/en/	2015	Marine
Brazil	52.42	0.9	0.017169	https://www.fao.org/faostat/en/	2015	Marine
Albania	58.74	0.96	0.0163432	https://www.fao.org/faostat/en/	2015	Marine
Bolivia	31.28	0.5	0.0159847	https://www.fao.org/faostat/en/	2015	Marine
Honduras	22.84	0.35	0.015324	https://www.fao.org/faostat/en/	2015	Marine
Kyrgyzstan	34.36	0.42	0.0122235	https://www.fao.org/faostat/en/	2015	Marine
Malawi	9.81	0.11	0.011213	https://www.fao.org/faostat/en/	2015	Marine
Kazakhstan	54.54	0.61	0.0111845	https://www.fao.org/faostat/en/	2015	Marine
Azerbaijan	28.8	0.26	0.00902778	https://www.fao.org/faostat/en/	2015	Marine
Kenya	15.02	0.12	0.00798935	https://www.fao.org/faostat/en/	2015	Marine
Armenia	43.06	0.34	0.00789596	https://www.fao.org/faostat/en/	2015	Marine
Tajikistan	13.31	0.09	0.00676183	https://www.fao.org/faostat/en/	2015	Marine
Pakistan	27.05	0.17	0.00628466	https://www.fao.org/faostat/en/	2015	Marine
Turkmenistán	39.41	0.24	0.00608982	https://www.fao.org/faostat/en/	2015	Marine
Nepal	11.64	0.07	0.00601375	https://www.fao.org/faostat/en/	2015	Marine
Paraguay	31.2	0.16	0.00512821	https://www.fao.org/faostat/en/	2015	Marine
Niger	12.8	0.05	0.00390625	https://www.fao.org/faostat/en/	2015	Marine
Laos	18.61	0.06	0.00322407	https://www.fao.org/faostat/en/	2015	Marine
Mongolia	55.11	0.16	0.00290328	https://www.fao.org/faostat/en/	2015	Marine
Uzbekistan	38.77	0.08	0.00206345	https://www.fao.org/faostat/en/	2015	Marine
Sudan	22.51	0.04	0.00177699	https://www.fao.org/faostat/en/	2015	Marine
Uganda	11.7	0.02	0.0017094	https://www.fao.org/faostat/en/	2015	Marine
Ethiopia	6.16	0.01	0.00162338	https://www.fao.org/faostat/en/	2015	Marine
Chad	20.68	0.01	0.000483559	https://www.fao.org/faostat/en/	2015	Marine
Afghanistan	11.26	0	0	https://www.fao.org/faostat/en/	2015	Marine

## Sheet: Data S1B
Supplementary Material for 'Trade and foreign fishing mediate global marine nutrient supply'
Data S1B. Published data on the mean concentration of micronutrients and long-chain fatty acids in fish vs terrestrial meat.
Minimum and maximum values represent concentrations in different cuts of meat (where available) or among taxa (fish). Greatest minimum value highlighted in green. Greatest maximum value highlighted in blue.
Data sourced from Tacon & Metian 2013 Reviews in Fisheries Science
		Fish		Chicken		Pork		Beef		Lamb	unit
Type of Nutrient	Nutrient	Min	Max	Min	Max	Min	Max	Min	Max
Mineral	Calcium	4	147	5	17	6	31	8	25	11	mg/100g
Mineral	Iron	0.16	3.25	0.37	1.04	0.48	0.88	1.49	2.76	1.67	mg/100g
Mineral	Selenium	25.9	90.6	13.5	32	20.2	30.7	23.1	31.9	19.9	µg/100g
Mineral	Zinc	0.32	1.72	0.58	1.92	1.17	2.54	3.58	10.23	5.22	mg/100g
Vitamin	Vitamin A	33	2183	30	46	7	37	0	15	0	IU
Omega 3 Fatty acid	Eicosapentaenoic acid (EPA)	12	969	2	20	0	0	0	1	0	mg/100g
Omega 3 Fatty acid	Docosahexaenoic acid (DHA)	88	1401	3	60	0	2	0	0	0	mg/100g
